# Supplementary material for: Effectiveness of Naldemedine Compared with Magnesium Oxide in Preventing Opioid-Induced Constipation: A Randomized Controlled Trial
Source: Cancers (Basel). 2022 Apr 24;14(9):2112. doi: 10.3390/cancers14092112 (PMC9102438; doi:10.3390/cancers14092112)
Supplement: Supplementary file 1 [file cancers-14-02112-s001.zip]

Archive with 1 entries (1 files):
- cancers-1688585-supplementary.pdf
